# Supplementary material for: Implications of the Propagation Method for the Phytochemistry of Nepeta cataria L. throughout a Growing Season
Source: Molecules. 2024 Apr 26;29(9):2001. doi: 10.3390/molecules29092001 (PMC11085440; doi:10.3390/molecules29092001)
Supplement: Supplementary file 1 [file molecules-29-02001-s001.zip]

Archive with 1 entries (1 files):
- molecules-2958942-supplementary.pdf
